# Supplementary material for: Tunable Electronic Properties of Lateral Monolayer Transition Metal Dichalcogenide Superlattice Nanoribbons
Source: Nanomaterials (Basel). 2021 Feb 19;11(2):534. doi: 10.3390/nano11020534 (PMC7923096; doi:10.3390/nano11020534)
Supplement: Supplementary file 1 [file nanomaterials-11-00534-s001.zip]

Archive with 1 entries (1 files):
- nanomaterials-1084526-supplementary.pdf
